# Supplementary material for: Main Bioactive Components and Their Biological Activities from Natural and Processed Rhizomes of Polygonum sibiricum
Source: Antioxidants (Basel). 2022 Jul 17;11(7):1383. doi: 10.3390/antiox11071383 (PMC9311596; doi:10.3390/antiox11071383)
Supplement: Supplementary file 1 [file antioxidants-11-01383-s001.zip]

Archive with 1 entries (1 files):
- antioxidants-1812867-supplementary.pdf
